# Supplementary material for: The contribution of fiber components to water absorption of wheat grown in the UK
Source: Cereal Chem. 2020 Jul 16;97(5):940–8. doi: 10.1002/cche.10316 (PMC7540380; doi:10.1002/cche.10316)
Supplement: Supplementary file 2 — Data S2 [file CCHE-97-940-s002.xlsx]

## Sheet: 8 WA reformatted summary_wgin T
Lovegrove A, Wood AJ, Kirsty L Hassall KL, Howes E, Mervin Poole M, Tosi P, Shewry PR Supplementary Table S8
Variety	Water.Absorption.mean	Water.Absorption.min	Water.Absorption.max	Starch.damage.mean	Starch.damage.min	Starch.damage.max	Hardness.mean	Hardness.min	Hardness.max	Vitreousness.mean	Vitreousness.min	Vitreousness.max	Amylose.mean	Amylose.min	Amylose.max	Protein.mean	Protein.min	Protein.max	Gliadin.mean	Gliadin.min	Gliadin.max	Flour.moisture.mean	Flour.moisture.min	Flour.moisture.max	RV.mean	RV.min	RV.max	WE.A.mean	WE.A.min	WE.A.max	WE.X.mean	WE.X.min	WE.X.max	WE.A.X.mean	WE.A.X.min	WE.A.X.max	Sucrose.SRC.mean	Sucrose.SRC.min	Sucrose.SRC.max	TOT.A.mean	TOT.A.min	TOT.A.max	TOT.X.mean	TOT.X.min	TOT.X.max	TOT.A.X.mean	TOT.A.X.min	TOT.A.X.max	TOT.AX...X1..mean
Cadenza	58.72	54.5	62.5	34.8	23	44	59.2282	48.739	66.407	44.74	22.7	57.7	26.5785	23.6173	30.0297	10.294	9.21	11.1	0.580445	0.35	0.901477	14.42	13.3	15.3	2.10462	1.8225	2.3643	2.438	2.1	2.81	2.95	2.47	3.43	0.498	0.49	0.51	126.111	109.643	139.404	4.244	3.41	4.82	10.984	9.47	12.24	0.386	0.34	0.42	11.426
Claire	46.5333	44.8	48.3	11.1667	3	20	10.3975	7.405	12.758	14.2667	8.9	19.5	30.0209	25.8491	34.8446	8.97	8.37	9.5	0.753491	0.492826	1.00202	14.8333	14.3	15.2	1.70692	1.5354	1.8746	2.03667	1.75	2.31	1.86333	1.48	2.19	0.631667	0.6	0.68	112.181	101.087	125.966	3.05667	2.59	3.65	7.19667	5.7	7.91	0.43	0.36	0.55	6.56667
Conqueror	52.2	51.1	53	20.5	16	29	49.3918	43.875	59.059	16.925	8.6	33.9	27.446	23.7386	31.392	8.5125	7.79	9.8	0.676046	0.56	0.824185	15.2	14.9	15.6	1.80757	1.6679	2.1298	2.1025	1.9	2.63	1.9875	1.78	2.52	0.64	0.64	0.64	112.947	108.73	124.332	3.56	3.25	3.76	7.605	6.46	9.22	0.4725	0.41	0.5	7.6775
Cordiale	54.06	48.9	59.8	30	20	39	51.8168	46.125	56.386	27.8	10.6	40	30.2007	26.8178	34.0508	10.704	9.16	12.1	0.84209	0.66	1.16386	14.8	13.4	16.2	2.29148	2.083	2.4313	2.72	2.37	3.04	3.258	2.63	3.89	0.548	0.51	0.58	130.482	117.112	139.682	3.414	2.64	3.74	9.29	7.97	11.99	0.374	0.3	0.46	9.026
Crusoe	55.1667	51	59.1	31.3333	22	39	51.4338	40.946	61.137	24.1833	7.3	42.7	30.8132	26.753	35.4935	10.1067	8.94	11.2	0.645884	0.56	0.822115	14.6	13.5	15.9	2.20927	1.979	2.4412	2.475	2.07	2.86	2.84167	2.45	3.3	0.583333	0.56	0.6	124.861	112.182	136.287	3.445	2.84	4.47	8.63333	7.61	9.5	0.4	0.33	0.47	7.77333
Gallant	51.2333	51.1	51.4	21.3333	18	23	42.0753	40.549	43.312	11.9	10.5	13.6	25.447	24.9376	26.2944	8.87667	8.79	8.97	0.606667	0.54	0.68	15	14.9	15.1	2.29583	2.2648	2.3421	2.71667	2.56	2.88	3.28	2.97	3.55	0.536667	0.51	0.57	120.045	118.958	120.825	3.97	3.39	4.63	9.03667	8.08	10.05	0.436667	0.42	0.46	10.4633
Hereford	52.1	48.5	56.9	26.1667	14	39	51.3582	40.397	62.662	26.6167	6.1	48.6	25.3182	20.695	33.1732	8.67	7.78	9.8	0.622643	0.52	0.736599	15.0167	14.3	15.6	1.64327	1.4489	1.8208	1.99	1.66	2.33	1.78333	1.43	2.13	0.626667	0.6	0.66	108.357	94.7584	123.098	2.71833	1.68	3.51	6.83333	5.71	8.43	0.396667	0.26	0.49	7.165
Hereward	53.9	48.8	59.1	27.2	16	37	53.0682	38.956	62.949	23	11.3	35.3	30.9444	26.0945	35.6435	10.346	9.28	11.4	0.583759	0.29	0.75302	14.7	13.7	15.9	1.97558	1.6723	2.2354	2.322	1.92	2.61	2.418	1.87	2.9	0.574	0.52	0.61	125.553	109.119	138.218	3.112	2.26	3.67	7.994	6.76	9.06	0.392	0.31	0.47	7.012
Istabraq	47.6	46.4	49	7.8	1	14	5.5546	2.704	8.018	10.46	6.3	17.8	28.4625	24.4199	34.6676	8.156	7.62	9	0.59627	0.48	0.67	14.88	14.1	15.5	1.6394	1.5003	1.8012	1.894	1.59	2.28	1.708	1.38	2.1	0.638	0.61	0.66	104.718	97.5194	114.809	2.982	2.45	3.54	7.008	6.27	7.37	0.426	0.34	0.49	6.186
Malacca	53.0833	48.4	57.7	27.6667	16	39	53.358	45.092	61.398	27.4667	10	43.3	27.3084	24.4451	32.1403	9.945	8.88	11.3	0.576342	0.34	0.692725	14.5833	13.4	15.9	2.0755	1.8532	2.3752	2.24667	1.9	2.64	2.35333	1.88	2.86	0.601667	0.52	0.64	124.994	114.15	137.611	3.34833	2.98	3.92	8.645	7.17	10.67	0.395	0.33	0.46	8.25
Mercia	52.7	50.5	55.2	26	20	33	49.4574	45.605	53.489	26.8	18.4	44.7	26.0078	20.9134	32.0346	9.79	9.14	10.7	0.602446	0.46	0.7	15.36	14.7	15.7	1.71596	1.636	1.804	2.054	1.82	2.34	1.91	1.64	2.25	0.598	0.58	0.62	115.864	107.892	122.406	3.61	3.22	4.09	8.004	7.39	8.53	0.452	0.39	0.48	7.36
Riband	49.3167	47.9	50.7	12.6667	6	20	5.23117	-0.171	11.476	12.8667	6.7	20.6	28.2167	23.7223	35.8832	9.00333	7.71	10.7	0.60501	0.49	0.779207	14.9833	14.3	15.3	1.74555	1.5542	1.9442	2.25	1.88	2.64	2.13167	1.74	2.6	0.626667	0.59	0.67	110.094	101.593	121.336	3.135	2.43	3.94	7.27667	6.82	7.84	0.431667	0.35	0.53	6.57333
Robigus	46.3	45.7	46.9	0.5	0	1	6.875	6.638	7.112	8.5	8.4	8.6	27.2238	26.3851	28.0625	8.015	7.99	8.04	0.565	0.47	0.66	15.25	15	15.5	1.7	1.6265	1.7735	1.96	1.92	2	1.775	1.73	1.82	0.665	0.65	0.68	101.699	99.3125	104.086	3.29	2.8	3.78	6.67	5.84	7.5	0.49	0.48	0.5	7.31
Soissons	53.4333	51.3	56.4	19.6667	18	23	43.878	41.894	44.975	18.7333	17.7	20.2	33.5208	22.1029	48.5861	10.8667	10.4	11.2	0.408412	0.379826	0.452333	15.2667	14.4	16.1	1.65903	1.6519	1.6705	2.23	2.12	2.31	2.04333	1.92	2.16	0.596667	0.57	0.62	115.265	112.328	117.719	2.14667	2	2.31	6.59333	6.3	7.07	0.326667	0.28	0.37	5.79
Solstice	52.85	48.7	58.2	25	13	36	47.2802	36.405	59.195	28.3333	11.6	44.8	26.3848	22.8981	35.3507	9.94667	8.59	11.4	0.630865	0.4	0.83278	15.2833	13.7	16.5	2.52068	2.195	2.9793	2.61833	2.22	2.89	3.06	2.51	3.39	0.575	0.55	0.62	127.379	112.887	138.241	3.585	2.73	4.14	9.12167	8.08	10.91	0.396667	0.32	0.45	7.755
Xi19	53.4	50.8	56.6	27.2	18	40	52.4802	42.224	68.202	29.64	13.3	54.1	26.8748	24.464	31.6979	9.426	8.35	10.6	0.609767	0.51	0.793091	14.82	14	15.5	2.00162	1.7733	2.2783	2.286	1.92	2.77	2.602	2.25	3.14	0.508	0.5	0.52	120.403	112.606	131.787	3.828	3.34	4.99	10.296	8.81	12.15	0.374	0.32	0.41	11.074
[truncated: 20 more columns]
