# Supplementary material for: The contribution of fiber components to water absorption of wheat grown in the UK
Source: Cereal Chem. 2020 Jul 16;97(5):940–8. doi: 10.1002/cche.10316 (PMC7540380; doi:10.1002/cche.10316)
Supplement: Supplementary file 3 — Data S3 [file CCHE-97-940-s003.xlsx]

## Sheet: 9 WA reformatted summary_YxV Ta
Lovegrove A, Wood AJ, Kirsty L Hassall KL, Howes E, Mervin Poole M, Tosi P, Shewry PR. Supplementary Table S9
Variety	Water.Abs....mean	Water.Abs....min	Water.Abs....max	NIR.starch.damage.mean	NIR.starch.damage.min	NIR.starch.damage.max	Dumas.combustion.Flour.protein..Nx5.7..as.is..mean	Dumas.combustion.Flour.protein..Nx5.7..as.is..min	Dumas.combustion.Flour.protein..Nx5.7..as.is..max	Flour.Moisture.mean	Flour.Moisture.min	Flour.Moisture.max	Relative.viscosity.mean	Relative.viscosity.min	Relative.viscosity.max	Av.WE.Xylose.mean	Av.WE.Xylose.min	Av.WE.Xylose.max	WE.Ara.Xyl.mean	WE.Ara.Xyl.min	WE.Ara.Xyl.max	Av..50..sucrose.SRC.mean	Av..50..sucrose.SRC.min	Av..50..sucrose.SRC.max	TO.Ara.in.AX.mean	TO.Ara.in.AX.min	TO.Ara.in.AX.max	TO.Ara.Xyl.mean	TO.Ara.Xyl.min	TO.Ara.Xyl.max	Av.TO.Xylose.mean	Av.TO.Xylose.min	Av.TO.Xylose.max	X.WE.Xylose.TO.Xylose.mean	X.WE.Xylose.TO.Xylose.min	X.WE.Xylose.TO.Xylose.max	Av.BG.mean	Av.BG.min	Av.BG.max	Av.G3.G4.mean	Av.G3.G4.min	Av.G3.G4.max	Av.AX.BG.mean	Av.AX.BG.min	Av.AX.BG.max	Av.WE.Galactose.mean	Av.WE.Galactose.min	Av.WE.Galactose.max	Av.TO.Galactose.mean
Valoris	53.9	53.9	53.9	27	27	27	8.9	8.9	8.9	14.5	14.5	14.5	3.3501	3.3501	3.3501	4.2	4.2	4.2	0.39	0.39	0.39	131.037	131.037	131.037	5.37	5.37	5.37	0.36	0.36	0.36	15	15	15	28.0307	28.0307	28.0307	2.67	2.67	2.67	1.88	1.88	1.88	3.44	3.44	3.44	2.05	2.05	2.05	3.84
Yumai	63.2	63.2	63.2	37	37	37	11	11	11	13.7	13.7	13.7	2.49	2.49	2.49	4.31	4.31	4.31	0.28	0.28	0.28	130.131	130.131	130.131	8.49	8.49	8.49	0.34	0.34	0.34	24.87	24.87	24.87	17.3268	17.3268	17.3268	4.07	4.07	4.07	1.83	1.83	1.83	3.61	3.61	3.61	2.66	2.66	2.66	4.5
YxV-002	56.1	56.1	56.1	28	28	28	9.3	9.3	9.3	14.1	14.1	14.1	3.1813	3.1813	3.1813	5.37	5.37	5.37	0.33	0.33	0.33	129.243	129.243	129.243	6.04	6.04	6.04	0.33	0.33	0.33	18.15	18.15	18.15	29.6132	29.6132	29.6132	3.13	3.13	3.13	1.86	1.86	1.86	3.72	3.72	3.72	2.36	2.36	2.36	3.88
YxV-005	58.3	58.3	58.3	29	29	29	11.1	11.1	11.1	14.1	14.1	14.1	2.826	2.826	2.826	4.09	4.09	4.09	0.34	0.34	0.34	134.231	134.231	134.231	7.84	7.84	7.84	0.36	0.36	0.36	21.54	21.54	21.54	18.9848	18.9848	18.9848	2.64	2.64	2.64	1.92	1.92	1.92	4.21	4.21	4.21	2.49	2.49	2.49	4.42
YxV-007	57.1	57.1	57.1	32	32	32	8.7	8.7	8.7	13.8	13.8	13.8	4.2151	4.2151	4.2151	4.98	4.98	4.98	0.3	0.3	0.3	122.954	122.954	122.954	7.09	7.09	7.09	0.31	0.31	0.31	22.74	22.74	22.74	21.8969	21.8969	21.8969	3.79	3.79	3.79	1.92	1.92	1.92	3.35	3.35	3.35	2.54	2.54	2.54	5.09
YxV-010	57	57	57	25	25	25	9.9	9.9	9.9	14.3	14.3	14.3	3.3917	3.3917	3.3917	4.62	4.62	4.62	0.34	0.34	0.34	138.655	138.655	138.655	7.36	7.36	7.36	0.35	0.35	0.35	20.75	20.75	20.75	22.2783	22.2783	22.2783	2.84	2.84	2.84	1.77	1.77	1.77	4.71	4.71	4.71	2.24	2.24	2.24	4.01
YxV-017	62.8	62.8	62.8	43	43	43	10.4	10.4	10.4	15	15	15	2.3456	2.3456	2.3456	3.9	3.9	3.9	0.3	0.3	0.3	127.332	127.332	127.332	6.84	6.84	6.84	0.33	0.33	0.33	20.88	20.88	20.88	18.6676	18.6676	18.6676	4.83	4.83	4.83	1.95	1.95	1.95	2.41	2.41	2.41	2.17	2.17	2.17	4.4
YxV-027	57.3	57.3	57.3	28	28	28	8.6	8.6	8.6	14.7	14.7	14.7	4.1544	4.1544	4.1544	6.03	6.03	6.03	0.29	0.29	0.29	124.342	124.342	124.342	5.78	5.78	5.78	0.3	0.3	0.3	19.33	19.33	19.33	31.205	31.205	31.205	3.57	3.57	3.57	2	2	2	3.67	3.67	3.67	2.36	2.36	2.36	3.93
YxV-038	64.5	64.5	64.5	34	34	34	10.8	10.8	10.8	13.9	13.9	13.9	4.1451	4.1451	4.1451	6.59	6.59	6.59	0.35	0.35	0.35	135.708	135.708	135.708	7.28	7.28	7.28	0.33	0.33	0.33	21.97	21.97	21.97	29.9985	29.9985	29.9985	3.41	3.41	3.41	1.88	1.88	1.88	4.25	4.25	4.25	2.11	2.11	2.11	3.91
YxV-048	68	68	68	51	51	51	9.6	9.6	9.6	13.9	13.9	13.9	2.7739	2.7739	2.7739	4.73	4.73	4.73	0.29	0.29	0.29	110.356	110.356	110.356	6.29	6.29	6.29	0.33	0.33	0.33	19.22	19.22	19.22	24.611	24.611	24.611	4.63	4.63	4.63	2.17	2.17	2.17	2.29	2.29	2.29	2.56	2.56	2.56	4.72
YxV-049	54.2	54.2	54.2	23	23	23	8.5	8.5	8.5	15.1	15.1	15.1	3.7219	3.7219	3.7219	5.53	5.53	5.53	0.32	0.32	0.32	129.07	129.07	129.07	6.94	6.94	6.94	0.33	0.33	0.33	20.77	20.77	20.77	26.6233	26.6233	26.6233	3.17	3.17	3.17	1.8	1.8	1.8	3.91	3.91	3.91	2.69	2.69	2.69	4.06
YxV-071	64.6	64.6	64.6	50	50	50	9.4	9.4	9.4	14.1	14.1	14.1	2.4465	2.4465	2.4465	3.8	3.8	3.8	0.28	0.28	0.28	128.228	128.228	128.228	6.05	6.05	6.05	0.32	0.32	0.32	18.79	18.79	18.79	20.2338	20.2338	20.2338	5.38	5.38	5.38	2.01	2.01	2.01	2.29	2.29	2.29	2.34	2.34	2.34	4.27
YxV-074	64.8	64.8	64.8	33	33	33	11.4	11.4	11.4	14.3	14.3	14.3	3.5144	3.5144	3.5144	5.53	5.53	5.53	0.31	0.31	0.31	144.41	144.41	144.41	8.44	8.44	8.44	0.34	0.34	0.34	24.85	24.85	24.85	22.2634	22.2634	22.2634	3.39	3.39	3.39	1.74	1.74	1.74	4.43	4.43	4.43	2.06	2.06	2.06	4.05
YxV-078	54.7	54.7	54.7	24	24	24	8.9	8.9	8.9	14.9	14.9	14.9	3.6986	3.6986	3.6986	5.55	5.55	5.55	0.34	0.34	0.34	133.594	133.594	133.594	6.94	6.94	6.94	0.33	0.33	0.33	21.09	21.09	21.09	26.3041	26.3041	26.3041	3.87	3.87	3.87	1.74	1.74	1.74	3.28	3.28	3.28	2.29	2.29	2.29	4.37
YxV-104	62.9	62.9	62.9	44	44	44	9.9	9.9	9.9	13.5	13.5	13.5	2.2868	2.2868	2.2868	3.23	3.23	3.23	0.26	0.26	0.26	126.598	126.598	126.598	5.87	5.87	5.87	0.33	0.33	0.33	17.8	17.8	17.8	18.132	18.132	18.132	4.32	4.32	4.32	1.97	1.97	1.97	2.56	2.56	2.56	2.42	2.42	2.42	4.24
[truncated: 2 more columns]
